# Supplementary material for: Risk factors for Buruli ulcer disease in Ghana: A matched case-control study in four selected endemic districts of Eastern and Oti Regions
Source: PLoS Negl Trop Dis. 2025 Nov 11;19(11):e0013684. doi: 10.1371/journal.pntd.0013684 (PMC12604775; doi:10.1371/journal.pntd.0013684)
Supplement: S1 Dataset — (XLS) [file pntd.0013684.s002.xls]

## Sheet: dataset
group	Outcome	agegrp	sex	relig_new	edu_new	occupation_new1	married	ses_status	radio	tv	mobile_phone	Non_mobile_phone	fridge	tablet	wall_clock	freezer	bicycle	tricycle	motorcycle	car	tractor	animal_driven_cart	canoe	outboard_motor	home_theatre	Lesion_type	cat	healed_duration	Location	Case_classification	Farming_1	Farm_in_swampNew	Farm_close_riverNew	Protective_cloth	repellent_use	LLIN_usage_new	farm_cut	farm_bite	plantation_new	forest_imm_new	swamp_imm_new	river_imm_new	pipe_protect_well	unprotect_well	river	pond	rain	sachet	drinking_source
1	0	3	1	1	1	6	0	1	0	0	1	0	0	0	0	0	0	0	0	0	0	0	0	0	0						1	0	0	0	0	1	0	0	0	0	0	0	1	0	0	0	0	0	0
1	0	3	1	1	2	2	0	3	0	1	1	0	0	0	1	0	0	0	0	0	0	0	0	0	1						2	1	2	2	1	1	2	1	0	0	0	0	1	0	0	0	1	1	0
1	1	3	1	1	2	1	0	3	1	1	1	0	1	0	1	0	0	0	0	0	0	0	0	0	1	4	2		1	2	2	1	1	1	0	1	2	2	0	0	0	0	1	0	0	0	1	0	0
2	0	1	0	1	1	3	0	1	1	1	0	0	0	0	0	0	0	0	0	0	0	0	0	0	0						2	1	2	2	1	1	2	2	1	0	0	0	1	0	0	0	1	0	0
2	0	1	0	1	1	3	0	2	1	0	1	0	0	0	0	0	1	0	1	0	0	0	0	0	0						2	2	1	2	0	0	2	1	1	0	0	0	1	0	0	0	1	0	0
2	1	1	0	1	1	3	0	3	0	0	1	0	0	0	0	0	0	0	0	0	0	0	0	0	0	5	2	5	1	2	2	1	2	1	0	1	2	2	1	1	1	0	0	1	0	0	1	0	1
3	0	2	1	1	1	3	0	1	0	0	0	0	0	0	0	0	0	0	0	0	0	0	0	0	0						2	1	2	2	0	0	2	1	1	1	0	0	1	0	0	0	1	0	0
3	0	2	1	1	1	1	1	3	0	1	1	0	0	0	0	0	0	0	1	1	0	0	0	0	0						2	1	1	2	0	1	2	2	1	0	1	0	1	0	0	0	1	1	0
3	1	2	1	1	1	3	0	3	0	0	1	0	0	0	0	0	0	0	0	0	0	0	0	0	0	4	2		1	2	2	1	1	2	1	1	2	2	1	0	1	1	1	0	0	0	1	1	0
4	0	3	0	1	0	2	0	1	1	1	1	0	0	0	0	0	0	0	1	0	0	0	0	0	0						2	1	1	2	1	0	2	2	1	0	0	0	1	0	0	0	0	0	0
4	1	3	0	1	1	2	1	3	1	1	1	0	0	0	0	0	1	0	0	0	0	0	0	0	0	4	2		1	1	2	1	1	2	0	1	2	2	0	0	0	0	1	0	0	0	1	1	0
4	0	3	0	1	2	2	1	3	1	1	1	0	0	1	1	1	0	0	1	0	0	0	0	0	0						2	1	2	2	0	1	2	2	0	0	0	0	1	0	1	0	1	1	0
5	0	3	0	1	2	2	1	2	1	1	1	0	0	0	0	0	0	0	0	0	0	0	0	0	0						1	0	0	0	0	0	0	0	1	1	0	0	1	0	0	0	1	0	0
5	0	3	0	1	1	6	1	2	1	0	1	0	0	0	0	0	1	0	0	0	0	0	0	0	0						1	0	0	0	0	1	0	0	0	1	0	0	1	0	0	0	1	0	0
5	1	3	0	1	1	2	1	2	1	1	1	0	1	0	0	0	0	0	1	0	0	0	0	0	0	4	2		1	1	2	1	1	2	0	0	2	2	1	0	0	0	1	0	0	0	1	0	0
6	0	3	1	1	1	2	1	3	1	1	1	0	1	0	0	0	0	0	0	0	0	0	0	0	1						1	0	0	0	0	1	0	0	0	0	0	0	1	0	1	0	0	1	0
6	0	3	1	1	0	2	1	1	1	1	1	0	1	0	0	0	0	0	0	0	0	0	0	0	0						2	2	2	2	1	1	2	2	0	0	0	0	1	0	0	0	0	0	0
6	1	3	1	1	2	1	0	3	0	1	1	0	0	0	0	1	0	0	1	0	0	0	0	0	0	4	1		1	2	2	1	1	2	0	1	2	2	0	0	0	0	1	0	0	0	1	1	0
7	0	3	0	1	1	2	1	3	1	1	1	0	1	0	1	0	1	0	1	0	0	0	0	0	1						2	1	1	2	0	1	2	2	0	0	0	0	1	0	0	0	1	1	0
7	1	3	0	1	1	1	1	1	1	1	1	0	0	0	1	0	0	0	1	0	0	0	0	0	0	4	2		1	1	1	0	0	0	1	0	0	0	1	0	0	1	1	0	0	0	1	0	0
7	0	3	0	1	0	2	0	2	1	1	1	0	1	0	0	0	0	0	0	0	0	0	0	0	0						2	2	2	1	1	0	2	2	1	1	0	0	1	0	0	0	1	0	0
8	1	3	1	1	2	6	0	2	0	0	1	0	0	0	0	0	0	0	0	0	0	0	0	0	0	5	2	12	1	2	1	0	0	0	1	1	0	0	0	0	0	1	1	0	0	0	1	0	0
8	0	3	1	1	1	2	1	1	1	0	1	0	0	0	0	0	0	0	0	0	0	0	0	0	0						2	1	2	2	1	1	2	2	0	0	0	0	1	0	0	0	1	0	0
8	0	3	1	1	2	3	1	3	1	1	1	0	1	1	1	0	0	0	0	0	0	0	0	0	1						2	1	1	2	1	1	2	2	1	0	1	0	1	0	0	0	1	1	0
9	1	1	0	1	0	2	0	2	0	0	1	0	0	0	0	0	0	0	0	0	0	0	0	0	0	5	2	6	1	2	2	2	2	2	0	1	2	2	1	1	0	1	0	0	1	0	1	0	1
9	0	2	0	1	1	3	0	2	1	0	1	0	0	0	0	0	0	0	0	0	0	0	0	0	0						2	2	2	2	1	1	2	2	1	0	0	1	1	0	1	0	1	0	0
9	0	1	0	1	1	3	0	3	1	1	1	0	1	0	0	0	0	0	1	0	0	0	0	0	0						1	0	0	0	1	0	0	0	1	1	0	1	1	0	1	0	1	0	0
10	0	3	0	1	1	2	0	1	1	0	1	0	0	0	0	0	0	0	0	0	0	0	0	0	0						2	2	2	2	1	0	2	2	1	0	0	0	1	0	0	0	0	0	0
10	0	3	0	1	2	4	1	3	1	1	1	0	1	0	1	0	0	0	1	0	0	0	0	0	1						1	0	0	0	0	1	0	0	0	0	0	0	1	0	0	0	1	1	0
10	1	3	0	0	2	2	0	3	1	1	1	0	1	0	0	0	0	0	0	0	0	0	0	0	0	4	2		1	2	2	2	2	2	0	1	2	2	1	0	0	0	1	0	0	0	1	1	0
11	0	3	0	1	1	1	1	1	1	0	1	0	0	0	1	0	0	0	0	0	0	0	0	0	0						1	0	0	0	0	1	0	0	0	0	0	1	1	0	0	1	1	0	0
11	1	3	0	1	0	2	1	3	1	0	1	0	0	0	0	0	1	0	0	0	0	0	0	0	0	4	2		1	2	2	1	1	1	0	1	1	1	0	0	0	1	1	0	1	0	1	1	0
11	0	3	0	1	2	1	1	3	1	1	1	0	1	0	1	0	0	1	1	0	0	0	0	0	0						2	1	1	2	0	1	1	2	0	0	0	0	1	0	0	1	1	0	0
12	1	2	1	1	1	3	0	3	1	1	1	0	1	0	1	0	0	0	0	0	0	0	0	0	0	3	3		1	2	1	0	0	0	1	0	0	0	0	0	1	1	1	0	0	1	1	0	0
12	0	2	1	1	1	3	0	1	1	1	1	0	1	0	1	0	0	0	0	0	0	0	0	0	0						2	2	2	2	1	1	2	2	0	0	1	1	1	0	0	1	0	0	0
12	0	2	1	1	2	3	0	2	1	1	1	0	0	0	0	0	0	0	0	0	0	0	0	0	0						1	0	0	0	0	0	0	0	0	0	0	0	1	0	1	0	1	0	0
13	0	3	1	1	1	2	1	3	1	1	1	0	0	0	1	0	1	0	0	0	0	0	0	0	1						2	1	1	2	0	1	2	2	1	0	1	0	1	0	1	1	1	0	0
13	0	3	1	1	0	2	0	1	1	1	1	0	0	0	1	0	0	0	0	0	0	0	0	0	0						2	1	1	2	0	1	2	2	0	0	0	0	1	0	0	0	0	0	0
13	1	3	1	1	0	6	0	1	1	0	1	0	0	0	0	0	0	0	0	0	0	0	0	0	0	4	2		1	1	2	1	1	1	0	0	2	2	0	0	1	1	1	0	0	0	0	0	0
14	0	3	1	1	1	1	1	1	1	1	1	0	1	0	1	1	1	0	1	0	0	0	0	0	0						2	1	2	1	0	1	2	2	0	0	1	1	1	0	0	0	0	0	0
14	0	3	1	0	1	6	1	2	1	1	1	0	0	0	1	0	0	0	0	0	0	0	0	0	0						1	0	0	0	1	1	0	0	0	0	0	1	1	0	0	1	1	0	0
14	1	3	1	1	0	1	1	2	1	1	1	0	1	0	0	1	0	0	1	0	0	0	0	0	0	4	2		1	2	1	0	0	0	0	0	0	0	1	1	1	1	0	0	0	0	1	0	0
15	1	2	1	1	2	3	0	1	1	1	1	0	0	0	0	0	0	0	0	0	0	0	0	0	0	4	3		1	2	1	0	0	0	0	1	0	0	0	0	0	0	1	0	0	0	0	0	0
15	0	2	1	1	1	3	0	1	1	0	1	0	0	0	1	0	0	0	0	0	0	0	0	0	0						1	0	0	0	0	1	0	0	0	0	1	1	1	1	1	0	0	0	0
15	0	2	1	1	2	3	0	1	1	1	1	0	1	1	1	0	0	0	0	0	0	0	0	0	0						1	0	0	0	0	1	0	0	0	0	0	1	1	0	0	0	0	0	0
16	0	3	1	1	2	1	1	1	1	1	1	0	0	1	0	0	0	0	0	0	0	0	0	0	0						1	0	0	0	0	1	0	0	0	0	0	0	1	0	0	0	0	0	0
16	1	3	1	1	2	1	0	1	1	1	1	0	1	0	1	1	0	0	0	0	0	0	0	0	0	4	2		1	1	1	0	0	0	0	1	0	0	0	0	0	1	1	0	0	0	0	0	0
16	0	3	1	1	2	4	1	3	1	1	1	0	1	0	1	1	0	0	0	1	0	0	0	0	1						2	1	2	1	1	1	2	2	0	0	0	0	1	0	0	0	0	0	0
17	0	3	0	1	2	1	1	1	1	0	1	0	1	0	0	0	0	0	0	0	0	0	0	0	0						2	2	2	1	0	1	2	2	0	0	0	0	1	0	0	0	0	0	0
17	0	3	0	1	0	2	1	3	1	0	1	0	0	0	0	0	0	0	0	0	0	0	0	0	0						2	2	2	1	0	1	2	2	0	0	0	0	1	1	0	1	1	0	0
17	1	3	0	1	2	2	1	1	1	0	1	0	0	0	0	0	0	0	0	0	0	0	0	0	0	3	2		2	2	2	1	1	2	1	1	1	2	0	0	0	0	1	0	0	0	0	0	0
18	1	3	1	0	0	1	1	1	0	0	0	0	0	0	0	0	0	0	0	0	0	0	0	0	0	3	2		1	1	2	1	1	1	0	1	2	2	0	0	0	0	1	0	0	0	0	0	0
18	0	3	1	0	0	5	1	1	1	0	0	0	0	0	0	0	0	0	0	0	0	0	0	0	0						1	0	0	0	0	1	0	0	0	0	0	1	1	0	0	0	0	0	0
18	0	3	1	0	1	1	0	1	1	1	1	0	1	0	0	0	0	0	0	0	0	0	0	0	0						1	0	0	0	0	1	0	0	0	0	0	0	1	0	0	0	0	0	0
19	1	3	1	1	1	2	0	2	0	0	0	1	0	0	0	0	0	0	0	0	0	0	0	0	0	4	2		1	1	2	2	1	1	1	0	2	2	1	0	0	1	1	0	1	0	1	0	1
19	0	3	1	1	1	1	0	2	1	0	0	1	0	0	0	0	0	0	0	0	0	0	0	0	0						1	0	0	0	0	0	0	0	1	0	0	0	1	0	1	0	1	0	1
19	0	3	1	1	1	1	1	3	1	1	1	0	0	0	0	0	0	0	0	0	0	0	0	0	0						2	2	1	1	1	1	2	2	0	0	0	1	1	0	1	0	0	1	0
20	1	3	0	1	1	2	0	3	1	0	0	1	0	0	0	0	0	0	0	0	0	0	0	0	0	4	2		1	1	2	2	1	2	0	0	2	2	0	0	0	1	0	0	1	0	1	1	1
20	0	3	0	1	1	2	1	2	1	1	1	0	0	0	0	1	0	0	0	0	0	0	0	0	0						2	2	2	1	1	1	2	2	1	0	0	1	0	0	1	0	1	0	1
20	0	3	0	0	1	2	1	1	1	0	1	0	0	0	0	0	0	0	0	0	0	0	0	0	0						2	2	1	2	1	1	2	2	1	0	0	1	1	0	1	0	0	0	1
21	1	3	0	1	1	1	1	3	0	1	0	1	1	0	0	0	0	0	0	0	0	0	0	0	0	4	2		1	1	2	2	1	2	1	0	2	2	0	0	0	0	0	0	1	0	0	1	0
21	0	3	0	1	1	2	1	3	1	0	1	0	0	0	0	0	0	0	0	0	0	0	0	0	0						1	0	0	0	1	1	0	0	0	0	0	0	0	0	1	0	1	1	1
21	0	3	0	1	0	2	1	3	1	0	1	0	0	0	0	0	0	0	0	0	0	0	0	0	0						2	2	2	2	1	0	2	2	0	0	0	1	0	0	1	0	1	1	1
22	0	3	0	1	1	1	1	3	1	1	1	0	1	0	0	1	0	0	0	0	0	0	0	0	0						1	0	0	0	1	1	0	0	0	0	0	0	0	0	1	0	1	1	0
22	1	3	0	1	2	1	0	1	1	0	0	0	0	0	0	0	0	0	0	0	0	0	0	0	0	4	1		1	1	1	0	0	0	1	0	0	0	0	0	0	0	0	0	1	0	0	0	1
22	0	3	0	1	1	1	1	3	1	0	1	0	1	0	0	0	0	0	0	0	0	0	0	0	0						1	0	0	0	1	1	0	0	0	0	0	0	0	0	1	0	1	1	1
23	1	3	0	0	1	6	0	1	0	0	0	0	0	0	0	0	0	0	0	0	0	0	0	0	0	4	3		1	2	1	0	0	0	1	0	0	0	1	1	0	0	1	0	0	0	0	0	0
23	0	3	0	0	1	2	1	3	0	1	1	0	0	0	0	0	0	0	0	0	0	0	0	0	0						2	1	2	2	0	1	2	2	1	1	0	0	1	0	1	0	1	1	0
23	0	3	0	0	1	2	0	3	1	1	1	0	0	0	0	0	1	0	0	0	0	0	0	0	0						2	2	1	2	1	1	2	2	1	1	0	0	1	0	0	0	1	1	0
24	0	3	0	0	0	2	1	1	1	0	0	0	0	0	0	0	0	0	1	0	0	0	0	0	0						2	2	2	2	1	0	2	2	1	1	0	1	0	0	1	0	0	0	1
24	1	3	0	0	1	2	1	1	0	0	1	0	0	0	1	0	0	0	1	0	0	0	0	0	0	4	3		1	2	2	2	2	1	1	0	1	2	1	1	0	1	0	0	1	0	0	0	1
24	0	3	0	1	1	2	1	1	1	0	1	0	0	0	0	0	0	0	1	0	0	0	0	0	0						2	1	1	2	1	0	2	2	1	1	0	1	0	0	1	0	0	0	1
25	1	3	0	1	1	2	0	1	0	0	0	0	0	0	0	0	0	0	0	0	0	0	0	0	0	4	3		1	1	2	2	2	1	0	1	2	2	1	1	1	1	1	0	1	0	1	0	0
25	0	3	0	1	2	2	1	3	1	1	1	0	0	0	0	0	1	0	0	0	0	0	0	0	1						2	1	1	2	0	1	2	2	1	1	0	1	1	0	1	0	1	1	0
25	0	3	0	1	2	6	0	2	0	0	1	0	0	0	0	0	0	0	0	0	0	0	0	0	0						1	0	0	0	0	1	0	0	1	1	0	1	1	0	1	0	1	0	0
26	1	3	0	1	1	2	1	2	1	0	1	0	0	0	0	0	1	0	0	0	0	0	0	0	0	4	3		1	1	2	1	1	1	0	1	2	2	1	1	0	1	1	0	1	0	1	0	0
26	0	3	0	1	2	2	1	3	1	1	1	0	0	0	0	0	1	0	0	0	0	0	0	0	1						2	1	1	2	0	0	2	2	1	1	0	1	1	1	1	0	1	0	0
26	0	3	0	1	2	2	1	3	1	0	1	0	0	0	0	0	1	0	0	0	0	0	0	0	0						2	1	1	2	1	1	2	2	1	1	0	1	1	0	1	0	1	1	0
27	0	3	1	1	1	2	1	1	1	1	1	0	0	0	0	0	1	0	1	0	0	0	0	0	0						2	1	1	2	0	1	2	2	1	1	1	1	0	0	1	0	0	0	1
27	1	3	1	1	1	2	0	3	1	0	1	0	0	0	0	0	1	0	0	0	0	0	0	0	0	5	3	24	2	1	2	1	1	1	0	1	2	2	1	1	1	1	0	0	1	1	1	1	1
27	0	3	1	1	1	2	1	1	1	1	1	0	0	0	0	0	0	0	0	0	0	0	0	0	0						2	2	2	1	1	1	2	2	1	1	1	1	0	0	1	0	0	0	1
28	0	3	1	1	1	2	1	1	0	0	1	0	0	0	0	0	0	0	0	0	0	0	0	0	0						2	1	1	2	1	1	2	2	1	1	1	1	0	0	1	0	0	0	1
28	1	3	1	1	1	2	1	2	0	0	1	0	0	0	0	0	0	0	0	0	0	0	0	0	0	4	3		1	1	2	1	1	1	0	1	2	2	1	1	1	1	0	0	1	0	1	0	1
28	0	3	1	1	1	2	1	1	0	0	1	0	0	0	0	0	0	0	1	0	0	0	0	0	0						2	1	1	2	1	1	2	2	1	1	1	1	0	0	1	0	0	0	1
29	0	3	0	1	1	2	1	1	1	1	0	0	0	0	0	0	0	0	1	0	0	0	0	0	0						2	1	1	2	1	1	2	2	1	1	1	1	0	0	1	0	0	0	1
29	0	3	0	1	1	2	1	2	1	0	1	0	0	0	0	0	0	1	0	0	0	0	0	0	0						2	1	1	2	1	1	2	2	1	1	1	1	0	0	1	0	0	0	1
29	1	3	0	1	1	4	1	1	1	0	1	0	0	0	0	0	0	0	0	0	0	0	0	0	0	5	3	24	1	2	2	1	1	1	1	1	2	2	1	1	1	1	0	0	1	0	0	0	1
30	0	2	0	0	1	3	0	1	1	0	1	0	0	0	0	0	1	0	0	0	0	0	0	0	0						2	1	1	2	0	1	2	2	1	1	1	1	1	0	1	0	0	0	0
30	1	1	0	0	1	3	0	1	1	0	1	0	0	0	0	0	1	0	0	0	0	0	0	0	0	5	2	12	1	1	2	1	1	2	0	1	2	2	1	1	1	1	1	0	1	0	0	0	0
30	0	2	0	0	1	3	0	1	1	0	1	0	0	0	0	0	0	0	0	0	0	0	0	0	0						2	1	1	2	1	1	2	2	1	1	1	1	1	0	1	0	0	0	0
31	1	3	0	1	1	2	0	1	1	0	1	0	0	0	0	0	0	0	0	0	0	0	0	0	0	5	1	9	1	1	2	1	1	2	0	1	2	2	1	1	1	1	1	0	1	0	0	0	1
31	0	3	0	1	2	2	0	1	0	0	1	0	0	0	0	0	0	0	0	0	0	0	0	0	0						2	1	1	2	0	0	2	2	1	1	1	1	0	0	1	0	0	0	1
31	0	3	0	1	2	2	1	1	1	0	1	0	0	0	0	0	1	0	0	0	0	0	0	0	0						2	1	1	2	1	1	2	2	1	1	1	1	1	0	1	0	0	0	1
32	0	3	1	0	2	2	1	1	1	0	1	0	0	0	0	0	0	0	1	0	0	0	0	0	0						2	1	1	1	1	1	2	2	1	0	0	0	1	0	0	0	0	0	0
32	0	3	1	0	0	1	0	1	1	0	1	0	0	0	0	0	0	0	0	0	0	0	0	0	0						1	0	0	0	1	1	0	0	1	0	0	0	1	0	0	0	0	0	0
32	1	3	1	0	0	2	0	2	0	0	1	0	0	0	0	0	0	0	1	0	0	0	0	0	0	4	2		1	2	2	1	1	1	0	0	2	2	1	1	1	1	1	0	1	0	1	0	0
33	0	3	1	1	2	2	0	2	0	0	1	0	0	0	0	0	0	0	0	0	0	0	0	0	0						2	2	2	1	0	1	2	2	1	1	1	0	1	0	0	0	1	0	0
33	1	3	1	1	0	2	0	2	0	0	1	0	0	0	0	0	0	0	0	0	0	0	0	0	0	4	2		1	1	2	1	1	1	1	1	2	2	1	1	1	1	1	0	1	0	1	0	0
33	0	3	1	1	1	2	1	3	0	1	1	0	0	0	0	0	1	0	1	0	0	0	0	0	0						2	1	1	1	1	1	2	2	1	1	0	0	1	0	0	0	1	0	0
34	0	3	1	1	1	2	1	1	1	0	0	0	0	0	0	0	0	0	0	0	0	0	0	0	0						2	2	2	1	1	1	2	2	1	0	1	1	1	0	0	0	1	0	0
34	0	3	1	1	1	2	1	1	0	0	1	0	0	0	0	0	0	0	0	0	0	0	0	0	0						2	2	2	1	0	1	2	2	1	1	0	0	1	0	0	0	0	0	0
34	1	3	1	1	0	2	0	2	0	0	0	0	0	0	0	0	0	0	0	0	0	0	0	0	0	4	2		1	1	2	1	1	1	1	0	2	2	1	1	1	1	1	0	1	0	1	0	0
35	0	1	0	0	1	2	0	2	1	0	1	0	0	0	0	0	1	0	0	0	0	0	0	0	0						2	1	2	1	0	1	2	2	1	0	0	0	1	0	0	0	1	0	0
35	0	1	0	0	1	2	0	1	1	0	1	0	0	0	0	0	1	0	0	0	0	0	0	0	0						2	2	2	1	0	1	1	2	1	0	0	0	1	0	0	0	0	0	0
35	1	1	0	0	1	2	0	1	1	0	1	0	0	0	0	0	1	0	0	0	0	0	0	0	0	4	1		1	1	2	1	1	1	0	1	2	2	1	0	0	0	1	0	0	0	0	0	0
36	0	3	1	1	1	3	1	3	1	0	1	0	1	1	0	1	0	0	1	0	0	0	0	0	1						1	0	0	0	1	0	0	0	1	0	0	0	1	0	1	0	1	1	0
36	0	3	1	1	2	1	0	3	0	1	1	0	1	0	0	1	0	0	0	0	0	0	0	0	0						1	0	0	0	1	0	0	0	1	0	0	0	1	1	0	0	1	1	0
36	1	3	1	1	2	6	0	3	1	1	1	0	1	0	1	1	1	0	0	0	0	0	0	0	0	4	2		1	1	1	0	0	0	0	0	0	0	1	0	0	0	1	0	1	0	1	1	0
37	1	3	0	1	0	1	0	2	0	0	1	0	0	0	0	0	0	0	0	0	0	0	0	0	0	4			1	1	2	1	1	1	0	1	2	1	0	0	0	1	1	0	1	0	1	0	0
37	0	3	0	1	1	6	1	3	1	0	1	0	0	0	1	0	0	0	0	0	0	0	0	0	0		2				1	0	0	0	1	0	0	0	0	0	0	1	1	0	1	0	1	1	0
37	0	3	0	1	2	1	1	3	1	1	1	0	1	1	0	0	0	1	1	0	0	0	0	0	1						1	0	0	0	1	1	0	0	0	1	0	1	1	0	1	0	1	1	0
38	0	3	0	1	1	1	1	3	1	1	1	0	1	0	1	0	0	0	1	0	0	0	0	0	1						1	0	0	0	1	0	0	0	1	1	0	0	1	0	1	0	1	1	0
38	0	3	0	1	1	2	1	3	1	1	0	0	1	0	0	0	1	1	0	0	0	0	0	0	0						2	1	1	2	1	0	2	2	0	1	1	1	1	0	1	0	1	1	0
38	1	3	0	1	1	2	1	3	1	1	1	0	1	1	1	0	0	0	0	1	0	0	0	0	0	4	2		1	1	2	2	1	2	1	0	2	2	1	1	0	0	1	0	0	0	1	1	0
39	0	3	0	1	2	6	1	3	1	1	1	0	0	0	0	0	0	0	0	1	0	0	0	0	0						1	0	0	0	0	1	0	0	1	1	0	0	1	0	0	0	0	1	0
39	1	3	0	1	2	6	0	3	0	0	1	0	0	0	0	0	1	0	0	0	0	0	0	0	0	4	2		1	1	2	2	2	1	0	1	2	2	1	1	0	0	1	0	0	0	1	1	0
39	0	3	0	1	1	6	1	2	1	1	1	0	0	0	0	0	0	0	0	0	0	0	0	0	0						2	1	2	2	0	1	2	2	1	1	0	0	1	0	0	0	0	1	0
40	1	3	1	1	1	1	1	3	0	1	1	0	1	0	1	0	0	0	0	0	0	0	0	0	0	4	2		1	1	2	2	2	1	1	0	1	2	0	1	0	1	1	0	1	0	1	1	0
40	0	3	1	1	1	2	1	3	0	0	1	0	0	0	0	0	0	0	0	0	0	0	0	0	0						2	2	2	2	0	0	2	2	1	0	0	0	1	0	1	0	1	1	0
40	0	3	1	1	1	1	1	3	0	0	1	0	0	0	0	0	0	1	0	0	0	0	0	0	0						1	0	0	0	0	0	0	0	1	1	0	1	1	0	1	0	1	1	0
41	0	3	1	1	1	1	0	3	1	1	1	0	1	0	0	0	0	0	0	0	0	0	0	0	0						2	2	2	2	0	0	2	2	1	1	0	0	1	0	1	0	1	1	0
41	1	3	1	1	1	1	1	3	1	1	1	0	1	0	0	1	0	0	0	0	0	0	0	0	0	2	1		1	1	1	0	0	0	1	1	0	0	0	0	0	1	1	0	1	0	1	1	0
41	0	3	1	1	1	1	0	3	1	1	1	0	1	0	0	0	0	0	0	0	0	0	0	0	0						2	2	2	2	1	0	2	2	1	0	0	0	1	0	1	0	1	1	0
42	1	3	0	1	1	1	1	1	1	1	1	0	0	0	0	0	0	0	0	0	0	0	0	0	0	4	2		1	1	2	1	1	1	1	1	2	1	1	1	0	0	1	0	0	0	1	0	0
42	0	3	0	1	2	3	1	3	1	1	1	0	1	1	0	1	0	0	1	0	0	0	0	0	0						1	0	0	0	1	0	0	0	0	1	0	1	1	0	1	0	1	1	0
42	0	3	0	1	1	2	0	3	1	1	1	0	1	0	0	0	1	0	0	0	0	0	0	0	0						2	2	2	2	1	1	2	2	1	1	0	0	1	0	1	0	1	1	0
43	0	3	0	1	2	6	1	3	1	0	1	0	1	0	0	0	1	0	0	0	0	0	0	0	0						2	1	1	2	1	1	1	1	1	1	0	0	1	0	0	0	1	1	0
43	1	3	0	1	2	2	1	2	0	0	1	0	0	0	0	0	0	0	0	0	0	0	0	0	0	4	2		1	1	2	2	1	1	1	0	2	1	1	1	1	0	1	0	1	0	1	0	1
43	0	3	0	1	2	4	0	3	1	0	1	0	0	0	0	0	0	0	0	0	0	0	0	0	0						1	0	0	0	0	0	0	0	1	1	0	0	1	0	1	0	1	1	0
44	0	3	0	0	1	2	0	3	1	0	1	0	0	0	0	0	1	0	0	0	0	0	0	0	0						2	1	1	2	1	1	2	2	0	0	0	0	1	0	1	0	1	1	0
44	0	3	0	1	2	6	1	2	1	1	1	0	0	0	0	0	0	0	0	0	0	0	0	0	0						2	2	1	2	1	1	1	1	1	0	0	1	1	0	1	0	0	1	0
44	1	3	0	1	1	2	1	3	1	1	1	0	0	0	0	0	0	0	0	0	0	0	0	0	0	5	2	19	1	1	2	1	1	1	0	1	1	1	1	1	0	1	0	0	1	0	1	1	0
45	1	3	0	1	2	6	0	1	1	0	1	0	0	0	0	0	0	0	0	0	0	0	0	0	0	4	3		1	1	2	2	1	2	1	1	1	2	0	0	0	0	1	0	0	0	1	0	0
45	0	3	0	0	2	4	1	2	1	1	1	0	1	0	1	0	0	0	1	0	0	0	0	0	0						1	0	0	0	1	1	0	0	0	0	0	0	1	0	0	0	1	0	0
45	0	3	0	1	2	6	1	2	1	1	1	0	1	0	0	0	0	0	0	0	0	0	0	0	0						1	0	0	0	1	1	0	0	0	0	0	0	1	0	0	0	1	0	0
46	0	1	1	1	1	3	0	2	1	1	1	0	1	0	0	0	0	0	0	0	0	0	0	0	0						1	0	0	0	1	1	0	0	1	0	0	0	1	0	0	0	1	0	0
46	0	1	1	1	1	3	0	2	1	1	1	0	1	0	0	0	0	0	1	0	0	0	0	0	0						1	0	0	0	1	1	0	0	1	0	0	0	1	0	0	0	1	0	0
46	1	1	1	1	1	3	0	3	1	1	1	0	1	0	0	0	0	0	1	0	0	0	0	0	0	1	2		1	2	1	0	0	0	1	1	0	0	1	0	0	0	1	0	0	0	1	1	0
47	1	1	0	1	1	3	0	1	0	0	1	0	0	0	0	0	0	0	0	0	0	0	0	0	0	1	1		1	2	1	0	0	0	1	1	0	0	0	0	1	0	1	0	0	0	0	0	0
47	0	1	0	1	1	3	0	3	0	1	1	0	1	0	0	0	0	0	0	1	0	0	0	0	0						1	0	0	0	1	0	0	0	1	0	0	0	1	0	0	0	0	1	0
47	0	1	0	1	1	3	0	3	0	1	1	0	1	0	0	0	0	0	0	0	0	0	0	0	0						1	0	0	0	1	1	0	0	0	0	0	1	1	0	0	0	1	1	0
48	0	3	0	0	2	6	1	2	1	1	1	0	1	0	0	0	0	0	0	0	0	0	0	0	0						2	2	2	1	1	0	2	2	1	0	0	0	1	0	0	0	1	0	0
48	0	3	0	0	0	6	1	3	1	1	1	0	1	0	0	0	0	0	0	1	0	0	0	0	0						1	0	0	0	1	1	0	0	0	0	0	0	1	0	0	0	1	0	0
48	1	3	0	0	1	6	1	3	1	1	1	0	0	0	0	0	0	0	0	1	0	0	0	0	0	4	3		1	2	1	0	0	0	1	0	0	0	0	0	0	0	1	0	0	0	1	0	0
49	0	1	0	1	1	3	0	3	0	1	1	0	1	0	0	0	0	0	0	0	0	0	0	0	0						1	0	0	0	1	0	0	0	0	0	0	0	1	0	0	0	1	1	0
49	0	1	0	1	1	3	0	3	0	1	1	0	1	0	1	0	0	0	1	0	0	0	0	0	0						1	0	0	0	1	1	0	0	0	0	0	0	1	0	0	0	0	1	0
49	1	1	0	1	1	3	0	3	0	1	1	0	1	0	0	0	0	0	1	0	0	0	0	0	0	1	1		1	2	1	0	0	0	1	1	0	0	1	0	0	0	1	0	0	0	0	1	0
50	1	3	0	1	2	6	1	3	1	1	1	0	1	0	0	0	0	0	0	0	0	0	0	0	0	4	1		1	1	2	2	2	2	1	0	2	2	1	0	0	1	1	0	0	0	1	1	0
50	0	3	0	1	2	3	0	3	1	1	1	0	1	0	0	0	0	0	0	0	0	0	0	0	0						2	2	2	2	1	0	1	2	1	0	0	0	1	0	0	0	1	1	0
50	0	3	0	1	2	4	0	3	0	1	1	0	1	0	0	0	0	0	0	0	0	0	0	0	0						1	0	0	0	1	1	0	0	1	0	0	0	1	0	0	0	1	1	0
51	0	3	0	1	1	5	1	2	1	0	1	0	0	0	0	0	0	0	0	0	0	0	1	1	0						2	2	1	1	1	1	1	2	0	1	1	1	0	0	1	0	1	0	1
51	0	3	0	1	1	5	1	2	1	1	1	0	0	0	0	0	0	0	0	0	0	0	1	1	0						1	0	0	0	0	1	0	0	0	1	1	1	0	0	1	0	1	0	1
51	1	3	0	0	1	6	0	2	0	0	1	0	0	0	0	0	0	0	0	0	0	0	0	0	0	4	2		1	2	1	0	0	0	1	1	0	0	0	1	0	1	0	0	1	0	1	0	1
52	1	3	0	1	2	5	0	3	1	0	1	0	0	0	0	0	0	0	0	0	0	0	0	0	0	3	2		1	2	2	1	1	1	1	1	2	2	0	0	0	0	1	1	1	1	1	1	0
52	0	3	0	1	1	5	1	1	0	0	1	0	0	0	0	0	0	0	0	0	0	0	0	0	0						2	2	2	1	0	1	1	1	0	0	0	0	1	0	0	0	0	0	0
52	0	3	0	1	2	2	1	1	1	0	1	0	0	0	0	0	0	0	0	0	0	0	0	0	0						2	2	2	1	0	1	1	1	0	0	0	0	1	0	0	0	0	0	0
53	0	3	0	1	1	2	1	1	1	0	1	0	0	0	0	0	0	0	0	0	0	0	0	0	0						2	2	2	1	1	1	1	1	0	0	0	0	1	0	0	0	0	0	0
53	1	3	0	1	1	2	0	1	1	0	1	0	1	0	0	0	0	0	0	0	0	0	0	0	0	1	3		1	2	2	2	1	1	0	1	2	2	0	0	0	0	1	0	0	0	0	0	0
53	0	3	0	1	1	2	0	1	1	0	1	0	0	0	0	0	0	0	0	0	0	0	0	0	0						2	2	2	1	1	1	1	1	0	1	0	1	1	0	0	0	0	0	0
54	0	3	1	1	1	6	1	1	0	0	1	0	0	0	0	0	0	0	0	0	0	0	0	0	0						2	1	1	2	1	0	1	2	0	1	0	1	1	0	0	0	0	0	0
54	0	3	1	1	2	1	1	1	1	1	0	0	0	0	0	0	0	0	0	0	0	0	0	0	0						2	2	2	1	1	1	1	2	0	1	0	0	1	0	0	0	0	0	0
54	1	3	1	1	0	2	0	3	0	0	1	0	0	0	0	0	0	0	0	0	0	0	0	0	0	4	3		1	1	2	2	2	1	0	1	2	2	0	1	0	0	1	0	1	0	1	1	1
55	0	3	0	1	1	1	0	1	1	1	1	0	0	0	1	0	0	0	0	0	0	0	0	0	0						1	0	0	0	1	1	0	0	0	1	0	1	1	0	0	0	1	0	0
55	0	3	0	1	1	1	1	1	1	1	1	0	1	0	0	0	0	0	0	0	0	0	0	0	0						1	0	0	0	1	1	0	0	0	0	0	0	1	0	0	0	0	0	0
55	1	3	0	1	1	4	1	1	1	1	1	0	0	0	0	0	0	0	0	0	0	0	0	0	0	5	3	4	2	1	2	2	2	1	1	1	1	1	0	1	0	0	1	0	0	0	0	0	0
56	0	3	1	1	1	1	1	1	1	1	1	0	0	0	1	0	0	0	0	0	0	0	0	0	0						2	2	2	1	0	1	1	1	0	1	0	1	1	0	0	0	1	0	0
56	1	3	1	1	1	1	0	1	1	0	1	0	0	0	1	0	0	0	0	0	0	0	0	0	0	4	3		1	1	1	0	0	0	1	0	0	0	0	1	0	1	1	0	0	0	1	0	0
56	0	3	1	1	1	1	0	1	1	1	1	0	0	0	0	0	0	0	0	0	0	0	0	0	0						1	0	0	0	1	1	0	0	0	1	0	0	1	0	0	0	0	0	0
57	0	3	0	1	1	2	0	3	1	1	1	0	1	0	0	0	1	0	1	0	0	0	0	0	0						2	1	1	2	0	0	2	2	0	1	1	1	1	1	1	0	1	1	0
57	1	3	0	1	2	6	1	1	1	1	0	0	0	0	1	0	0	0	0	0	0	0	0	0	1	4	3		1	2	1	0	0	0	1	0	0	0	0	0	0	0	1	0	0	0	0	0	0
57	0	3	0	1	1	1	1	2	1	1	1	0	0	0	0	0	0	0	0	0	0	0	0	0	0						1	0	0	0	1	1	0	0	0	1	0	1	1	0	0	0	1	0	0
58	1	3	0	0	0	2	1	1	1	1	1	0	1	0	1	0	0	0	1	0	0	1	0	0	0	3	2		1	1	2	1	1	2	0	1	2	2	1	0	1	1	1	0	0	0	0	0	0
58	0	3	0	1	2	2	1	3	1	1	1	0	1	0	0	0	1	0	0	1	0	0	0	0	0						2	2	2	2	1	1	2	2	0	1	1	0	1	0	1	0	1	1	0
58	0	3	0	1	1	2	1	2	1	1	1	1	1	1	1	0	0	0	0	0	0	0	0	0	0						2	1	2	2	1	1	1	2	0	1	0	1	1	0	0	0	0	0	0
59	0	3	1	0	1	2	0	3	1	0	1	0	1	0	0	0	1	0	0	0	0	0	0	0	0						2	2	2	2	1	1	2	2	0	1	1	0	1	1	1	0	1	1	0
59	1	3	1	1	1	4	0	1	1	1	1	0	0	0	0	0	0	0	0	0	0	0	0	0	0	3	1		1	1	2	1	2	2	1	1	1	2	1	1	1	1	1	0	0	0	0	0	0
59	0	3	1	0	1	1	1	3	1	0	1	0	1	1	0	0	1	0	0	0	0	0	0	0	0						2	2	2	2	1	1	2	1	0	0	0	0	1	1	1	0	1	1	0
60	0	3	0	0	1	2	0	3	1	1	1	0	0	0	0	0	1	0	0	0	0	0	0	0	0						2	1	1	2	1	1	2	2	1	1	1	1	1	1	1	1	1	1	0
60	0	3	0	1	2	6	1	3	1	0	1	0	0	0	0	0	0	1	0	0	0	0	0	0	0						2	2	1	1	1	1	2	2	0	1	0	1	1	1	1	0	1	1	0
60	1	3	0	1	1	2	1	2	1	1	1	0	1	0	0	1	1	0	0	0	0	0	0	0	0	3	1		1	1	2	1	1	2	1	1	1	1	1	1	1	1	1	0	0	0	0	0	0
61	1	3	1	1	1	6	0	2	0	0	1	0	0	0	0	0	0	0	0	0	0	0	0	0	0	4	2		1	1	2	1	1	1	1	0	1	1	0	0	0	0	1	0	0	0	0	1	0
61	0	3	1	1	1	1	1	1	1	1	1	0	1	0	1	1	0	0	1	0	0	0	0	0	0						1	0	0	0	1	1	0	0	1	1	0	0	1	0	0	0	0	0	0
61	0	3	1	1	1	1	1	1	1	1	1	0	0	0	0	0	1	0	0	0	0	0	0	0	0						2	2	1	1	1	1	1	1	0	0	0	0	1	0	0	0	0	0	0
62	0	3	0	1	1	1	0	1	1	1	1	0	0	0	1	0	0	0	0	0	0	0	0	0	0						1	0	0	0	0	0	0	0	0	0	0	0	0	0	0	0	1	0	0
62	1	3	0	1	2	6	1	1	1	1	1	0	1	0	1	1	0	0	0	0	0	0	0	0	0	4	3		1	1	1	0	0	0	1	0	0	0	0	0	0	0	1	0	0	0	0	0	0
62	0	3	0	1	1	2	0	1	1	0	0	0	1	0	1	0	0	0	0	0	0	0	0	0	0						1	0	0	0	0	0	0	0	0	0	0	0	1	0	0	0	0	0	0
63	0	3	1	1	1	2	1	1	1	0	1	0	0	0	0	0	0	0	0	0	0	0	0	0	0						2	1	2	1	0	1	1	1	0	0	0	0	1	0	1	0	0	0	0
63	1	3	1	1	0	2	0	1	0	0	0	0	0	0	0	0	0	0	0	0	0	0	0	0	0	5	1	6	1	1	1	0	0	0	1	1	0	0	0	0	0	1	1	0	0	0	0	0	0
63	0	3	1	1	2	2	1	1	1	0	1	0	0	0	0	0	0	0	0	0	0	0	0	0	0						2	1	1	1	0	0	1	1	0	0	1	1	1	0	0	0	0	0	0
64	1	3	1	1	2	2	0	1	1	1	0	0	0	0	0	0	0	0	0	0	0	0	0	0	0	4	3		1	1	2	1	1	1	1	1	1	2	0	0	0	0	1	0	0	0	1	0	0
64	0	3	1	1	1	2	0	1	0	1	1	0	0	0	0	0	0	0	0	0	0	0	0	0	0						2	1	1	1	0	0	1	1	0	0	0	0	1	0	0	0	0	0	0
64	0	3	1	1	1	1	0	1	0	0	1	0	0	0	0	0	0	0	0	0	0	0	0	0	0						1	0	0	0	0	1	0	0	0	0	0	0	1	0	0	0	0	0	0
65	0	3	1	1	1	2	1	3	0	1	1	1	1	0	0	0	0	0	1	0	0	0	0	0	1						2	2	1	2	0	1	2	2	1	0	0	0	1	0	1	0	1	1	0
65	0	3	1	1	1	2	1	3	1	1	1	0	1	0	1	0	1	0	1	0	0	0	0	0	1						2	1	1	2	0	1	2	2	0	0	0	0	1	0	0	0	1	1	0
65	1	3	1	1	0	1	0	2	1	0	1	0	0	0	0	0	0	0	0	0	0	0	0	0	0	4	2		1	1	1	0	0	0	1	1	0	0	1	0	1	1	1	0	1	0	1	0	0
66	0	3	0	1	2	4	0	3	1	1	1	1	0	1	0	0	1	0	1	0	0	0	0	0	1						2	2	2	2	1	0	2	2	0	0	0	0	1	0	1	0	1	1	0
66	0	3	0	1	1	1	1	3	1	1	1	0	0	0	1	0	0	0	0	0	0	0	0	0	1						2	2	1	2	0	0	2	1	0	0	0	0	1	0	1	0	1	1	0
66	1	3	0	1	2	6	1	3	1	1	1	0	1	0	0	1	0	0	0	0	0	0	0	0	0	5	2	1	1	1	2	2	2	1	1	0	2	2	1	0	0	1	1	0	0	0	1	1	0
67	0	3	0	1	1	2	1	3	0	1	1	0	0	0	0	0	1	0	1	0	0	0	0	0	0						2	1	1	1	1	1	2	2	1	1	0	0	1	0	0	0	1	0	0
67	1	3	0	0	0	2	1	1	1	1	1	0	1	0	1	0	0	0	1	0	0	1	0	0	0	3	2		1	1	2	1	1	2	0	1	2	2	1	0	1	1	1	0	0	0	0	0	0
67	0	3	0	1	1	2	1	3	1	1	1	0	0	0	1	0	1	0	0	0	0	0	0	0	1						2	1	1	2	0	1	2	2	1	0	1	0	1	0	1	1	1	0	0
68	0	3	1	1	1	2	1	1	1	1	1	0	0	0	0	0	0	0	0	0	0	0	0	0	0						2	2	2	1	1	1	2	2	1	1	1	1	0	0	1	0	0	0	1
68	1	3	1	1	0	1	0	2	0	0	1	0	0	0	0	0	0	0	0	0	0	0	0	0	0	4	2		1	1	2	1	1	1	0	1	2	1	0	0	0	1	1	0	1	0	1	0	0
68	0	3	1	1	1	1	1	1	1	1	1	0	0	0	1	0	0	0	0	0	0	0	0	0	0						2	2	2	1	0	1	1	1	0	1	0	1	1	0	0	0	1	0	0
69	1	3	0	1	2	2	1	3	1	1	1	0	1	0	0	0	0	0	0	0	0	0	0	0	0	4	1		1	1	2	2	2	2	1	0	2	2	1	0	0	1	1	0	0	0	1	1	0
69	0	3	0	1	1	2	0	3	1	1	1	0	1	0	0	0	1	0	0	0	0	0	0	0	0						2	2	2	2	1	1	2	2	1	1	0	0	1	0	1	0	1	1	0
69	0	3	0	1	1	2	1	1	0	0	1	0	0	0	0	0	0	0	1	0	0	0	0	0	0						2	1	1	2	1	1	2	2	1	1	1	1	0	0	1	0	0	0	1
70	1	3	0	1	1	2	1	2	1	1	1	0	1	0	0	1	1	0	0	0	0	0	0	0	0	3	1		1	1	2	1	1	2	1	1	1	1	1	1	1	1	1	0	0	0	0	0	0
70	0	3	0	0	1	2	0	1	1	0	1	0	0	0	0	0	0	0	0	0	0	0	0	0	0						2	1	1	2	1	1	2	2	1	1	1	1	1	0	1	0	0	0	0
70	0	3	0	1	2	2	0	1	1	1	1	0	1	1	1	0	0	0	0	0	0	0	0	0	0						1	0	0	0	0	1	0	0	0	0	0	1	1	0	0	0	0	0	0
[truncated: 12 more columns]
